# Supplementary material for: ARID1A-Deficient and 11q13-Amplified Metastatic Pancreatic Cancer Initially Presenting as Retroperitoneal Fibrosis in a Patient with Familial CHEK2 Variant
Source: Diagnostics (Basel). 2025 Aug 9;15(16):1998. doi: 10.3390/diagnostics15161998 (PMC12385468; doi:10.3390/diagnostics15161998)
Supplement: Supplementary file 1 [file diagnostics-15-01998-s001.zip]

Archive with 1 entries (1 files):
- diagnostics-3649537-supplementary.pdf
